# Supplementary material for: Type B CTD Proteins Secreted by the Type IX Secretion System Associate with PorP-like Proteins for Cell Surface Anchorage
Source: Int J Mol Sci. 2022 May 19;23(10):5681. doi: 10.3390/ijms23105681 (PMC9143113; doi:10.3390/ijms23105681)
Supplement: Supplementary file 1 [file ijms-23-05681-s001.zip]

Archive with 1 entries (1 files):
- ijms-1722791-supplementary.pdf
